# Supplementary material for: Computational Exploration of Potential CFTR Binding Sites for Type I Corrector Drugs
Source: Biochemistry. 2023 Jul 12;62(16):2503–15. doi: 10.1021/acs.biochem.3c00165 (PMC10433520; doi:10.1021/acs.biochem.3c00165)
Supplement: Supplementary file 2 — bi3c00165_si_002.xlsx [file bi3c00165_si_002.xlsx]

## Sheet: Scores
Series	Compound Designator	Structure	Reference	Compound Number in Reference	Corrector Activity Assay Type	Corrector Potency EC50 (μM)	Corrector Maximal Efficacy (%) [relative to positive control or background, see each reference for assay conditions]	Best Binding Energy: WT-MSD1	Best Binding Energy: WT-MSD1 alt	Best Binding Energy: WT-NBD1	Best Binding Energy: WT-NBD1 alt	Best Binding Energy: WT-CL4	Best Binding Energy: MT-MSD1	Best Binding Energy: MT-MSD1 alt	Best Binding Energy: MT-NBD1	Best Binding Energy: MT-NBD1 alt	Best Binding Energy: MT-CL4
ABBV-2222	AV-1		https://doi.org/10.1021/acs.jmedchem.7b01339	1	CSE-HRP (measure of rescued protein cell surface expression)	2.7	98	-6.7	1.1	27.3	24.9	-4.6	-7.1	-2.6	77.9	-7.8	-5.3
ABBV-2222	AV-2		https://doi.org/10.1021/acs.jmedchem.7b01339	2	CSE-HRP (measure of rescued protein cell surface expression)	>20	9	-7	-0.7	30	23.8	-6.4	-7	-1.9	79.1	-8.7	-6.8
ABBV-2222	AV-3		https://doi.org/10.1021/acs.jmedchem.7b01339	3	CSE-HRP (measure of rescued protein cell surface expression)	2.3	51	-6.1	-2.2	31.1	40.4	-5.2	-6.4	0.9	89.7	-7.4	-1.5
ABBV-2222	AV-4		https://doi.org/10.1021/acs.jmedchem.7b01339	4	CSE-HRP (measure of rescued protein cell surface expression)	4.3	102	-6.2	-1.4	27.2	27.2	-5.7	-6.5	-0.7	79.6	-7.4	-3
ABBV-2222	AV-5	Note: drawn as most active stereoisomer (compound tested was mix of stereoisomers)	https://doi.org/10.1021/acs.jmedchem.7b01339	5	CSE-HRP (measure of rescued protein cell surface expression)	2.5	108	-6.1	6.8	24.2	40.1	-3.2	-7.8	6.6	98.8	-6.9	1.9
ABBV-2222	AV-7	Note: drawn as most active stereoisomer (compound tested was mix of stereoisomers)	https://doi.org/10.1021/acs.jmedchem.7b01339	7	CSE-HRP (measure of rescued protein cell surface expression)	11	31	-6.6	4.8	32.2	37.5	-5.8	-6.6	-4.3	107	-7.3	4.3
ABBV-2222	AV-8	Note: drawn as most active stereoisomer (compound tested was mix of stereoisomers)	https://doi.org/10.1021/acs.jmedchem.7b01339	8	CSE-HRP (measure of rescued protein cell surface expression)	3.9	83	-6.5	8	26.9	35.9	-6.2	-6.9	-3.9	101.7	-7.5	3
ABBV-2222	AV-9	Note: drawn as most active stereoisomer (compound tested was mix of stereoisomers)	https://doi.org/10.1021/acs.jmedchem.7b01339	9	CSE-HRP (measure of rescued protein cell surface expression)	0.94	94	-6.7	17.1	33.1	41.6	-5.5	-6.3	1.1	104.6	-7.1	12.1
ABBV-2222	AV-12		https://doi.org/10.1021/acs.jmedchem.7b01339	12	HBE-TECC (measure of rescued protein function)	> 3	<30	-5.3	30.2	38.2	47.4	3.2	-3.3	17.6	125.5	-6.7	18.2
ABBV-2222	AV-13		https://doi.org/10.1021/acs.jmedchem.7b01339	13	HBE-TECC (measure of rescued protein function)	0.028	117	-3.9	30.5	46	67.6	-6.2	-4.7	25.4	108	-6.2	30.5
ABBV-2222	AV-15		https://doi.org/10.1021/acs.jmedchem.7b01339	15	HBE-TECC (measure of rescued protein function)	0.24	95	-5.2	20.5	35.7	57.2	-6.6	-4.5	2.9	117.2	-6.5	13.6
ABBV-2222	AV-16		https://doi.org/10.1021/acs.jmedchem.7b01339	16	HBE-TECC (measure of rescued protein function)	0.21	111	-5	18.6	29.6	45.5	-1.8	-5.1	13	116.8	-6.6	9.3
ABBV-2222	AV-17		https://doi.org/10.1021/acs.jmedchem.7b01339	17	HBE-TECC (measure of rescued protein function)	0.11	82	-5.2	11.3	35.8	39.3	-8.2	-6.4	8.7	109.4	-7.3	12.7
ABBV-2222	AV-18		https://doi.org/10.1021/acs.jmedchem.7b01339	18	HBE-TECC (measure of rescued protein function)	> 3	< 60	-5.6	14.2	37.8	59.8	-7.7	-5.5	4.2	118.2	-7	15.5
ABBV-2222	AV-19		https://doi.org/10.1021/acs.jmedchem.7b01339	19	HBE-TECC (measure of rescued protein function)	0.087	97	-4.3	23.7	48.9	59	14.8	-3	29.3	124.4	-6	23.1
ABBV-2222	AV-20		https://doi.org/10.1021/acs.jmedchem.7b01339	20	HBE-TECC (measure of rescued protein function)	0.075	117	-4.7	18.3	35.2	57.5	-4.7	-6.2	18.1	120	-6.7	21
ABBV-2222	AV-21		https://doi.org/10.1021/acs.jmedchem.7b01339	21	HBE-TECC (measure of rescued protein function)	0.009	94	-4.5	39.8	53.7	71.3	9.9	-1.8	34.3	116.2	-6.4	34.1
ABBV-2222	AV-22		https://doi.org/10.1021/acs.jmedchem.7b01339	22	HBE-TECC (measure of rescued protein function)	0.005	87	-1.3	36.7	61.3	68.6	10.2	-4.1	39.7	117.7	-4.3	36.1
ARN	ARN21586		https://www.science.org/doi/10.1126/sciadv.aay9670	ARN21586	HS-YFP functional assay with F508del-CFTR FRT cells	0.346	229	-4.8	3.3	27.6	45	-0.5	-6.6	2.6	75.1	-5.6	-1.7
ARN	ARN22081		https://www.science.org/doi/10.1126/sciadv.aay9671	ARN22081	HS-YFP functional assay with F508del-CFTR FRT cells	0.0019	219	-2.9	14.8	51.8	88.4	7.7	-5.9	20.4	111.9	-5.7	18.6
ARN	ARN23765		https://www.science.org/doi/10.1126/sciadv.aay9672	ARN23765	HS-YFP functional assay with F508del-CFTR FRT cells	0.0004	228	-3.1	41.7	56.7	115	11.9	-0.2	26.3	135.1	-3.7	10.4
ARN	ARN23766		https://www.science.org/doi/10.1126/sciadv.aay9673	ARN23766	HS-YFP functional assay with F508del-CFTR FRT cells	0.063	218	-1.5	33.2	57.5	119.7	13.7	0.4	33.3	147	-4.4	23.2
ARN	ARN5562		https://www.science.org/doi/10.1126/sciadv.aay9669	ARN5562	HS-YFP functional assay with F508del-CFTR FRT cells	1.04	156	-5.2	1.2	23.5	48.6	-4.4	-4.8	7.7	70.9	-6.3	-0.2
Univ. of Genoa: VX-809 thiazole analogs	G-12a		https://www.sciencedirect.com/science/article/abs/pii/S0223523420308059	12a	YFP functional assay with F508del-CFTR CFBE41o- cells	1.26	not provided	-4.4	36.5	38.8	46.9	9.3	-4.8	18.6	146.9	-5.5	24.3
Univ. of Genoa: VX-809 thiazole analogs	G-12c		https://www.sciencedirect.com/science/article/abs/pii/S0223523420308059	12c	YFP functional assay with F508del-CFTR CFBE41o- cells	2.57	not provided	-5.9	0.8	18.8	32.9	-5.2	-6.8	-3.7	83.6	-6.8	-3.2
Univ. of Genoa: VX-809 thiazole analogs	G-12d		https://www.sciencedirect.com/science/article/abs/pii/S0223523420308059	12d	YFP functional assay with F508del-CFTR CFBE41o- cells	9.3	not provided	-5.6	2.1	21.6	24.7	-5	-5.6	-3.2	82.5	-6.7	-3.3
Univ. of Genoa: VX-809 thiazole analogs	G-24a		https://www.sciencedirect.com/science/article/abs/pii/S0223523420308059	24a	YFP functional assay with F508del-CFTR CFBE41o- cells	2.72	not provided	-5.6	-0.5	21.9	21.4	-1.1	-5.4	-3.2	78.9	-7.1	-1.2
Univ. of Genoa: VX-809 thiazole analogs	G-24b		https://www.sciencedirect.com/science/article/abs/pii/S0223523420308059	24b	YFP functional assay with F508del-CFTR CFBE41o- cells	0.79	not provided	-5.6	10	28.9	45.7	-1.8	-5.2	0.2	105.1	-7.7	10.4
Univ. of Genoa: VX-809 thiazole analogs	G-24c		https://www.sciencedirect.com/science/article/abs/pii/S0223523420308059	24c	YFP functional assay with F508del-CFTR CFBE41o- cells	8.5	not provided	-5.4	11.5	30.9	53.2	-1.8	-4.6	13.6	114.5	-7.4	9.5
Univ. of Genoa: VX-809 thiazole analogs	G-2a		https://www.sciencedirect.com/science/article/abs/pii/S0223523420308059	2a	YFP functional assay with F508del-CFTR CFBE41o- cells	0.087	not provided	-5.9	5.7	30.3	45.8	-2.5	-4.8	0.2	108.5	-7.2	10.9
Univ. of Genoa: VX-809 thiazole analogs	G-7a		https://www.sciencedirect.com/science/article/abs/pii/S0223523420308059	7a	YFP functional assay with F508del-CFTR CFBE41o- cells	0.1	not provided	-4.9	31.9	31.9	42.9	2.4	-3.9	16.9	131.5	-5.9	17
Univ. of Genoa: VX-809 thiazole analogs	G-7b		https://www.sciencedirect.com/science/article/abs/pii/S0223523420308059	7b	YFP functional assay with F508del-CFTR CFBE41o- cells	0.53	not provided	-3.5	35.2	33.1	41.6	7.7	-3.5	23.8	124.8	-6.4	29
Univ. of Genoa: VX-809 thiazole analogs	G-7d		https://www.sciencedirect.com/science/article/abs/pii/S0223523420308059	7d	YFP functional assay with F508del-CFTR CFBE41o- cells	7.31	not provided	-2	44.4	44.7	53.6	23.3	2	30.5	131.1	-5.7	28.9
Univ. of Genoa: VX-809 thiazole analogs	G-7e		https://www.sciencedirect.com/science/article/abs/pii/S0223523420308059	7e	YFP functional assay with F508del-CFTR CFBE41o- cells	N/A	not provided	-3.9	32.1	42.4	54.6	11.9	-0.5	16.4	117.9	-4.9	26.7
Univ. of Genoa: VX-809 thiazole analogs	G-7f		https://www.sciencedirect.com/science/article/abs/pii/S0223523420308059	7f	YFP functional assay with F508del-CFTR CFBE41o- cells	0.21	not provided	-4.6	23.5	32.5	53.3	6.1	-1.7	24.7	123	-5.1	18.5
Univ. of Genoa: VX-809 thiazole analogs	G-7g		https://www.sciencedirect.com/science/article/abs/pii/S0223523420308059	7g	YFP functional assay with F508del-CFTR CFBE41o- cells	0.43	not provided	-4.8	21.1	26.6	43.6	4.9	-3	19.6	121.9	-6.1	12.5
Univ. of Genoa: VX-809 thiazole analogs	G-7h		https://www.sciencedirect.com/science/article/abs/pii/S0223523420308059	7h	YFP functional assay with F508del-CFTR CFBE41o- cells	0.45	not provided	-3.8	35.4	32.4	49	19.9	-3.4	22.8	128.4	-5.9	32.8
Univ. of Genoa: VX-809 thiazole analogs	G-7i		https://www.sciencedirect.com/science/article/abs/pii/S0223523420308059	7i	YFP functional assay with F508del-CFTR CFBE41o- cells	0.36	not provided	-4.5	23.7	29.2	48.6	10	-3.3	16.6	128.9	-5.2	16.8
Univ. of Genoa: VX-809 thiazole analogs	G-7j		https://www.sciencedirect.com/science/article/abs/pii/S0223523420308059	7j	YFP functional assay with F508del-CFTR CFBE41o- cells	0.017	not provided	-5.5	19.7	32.8	43.5	3.5	-5.2	12.7	119.6	-6.2	12
Univ. of Genoa: VX-809 thiazole analogs	G-7k		https://www.sciencedirect.com/science/article/abs/pii/S0223523420308059	7k	YFP functional assay with F508del-CFTR CFBE41o- cells	0.16	not provided	3.7	69.7	62.8	89	37.1	15.6	61	156.9	-4.5	55.1
Univ. of Genoa: VX-809 thiazole analogs	G-7m		https://www.sciencedirect.com/science/article/abs/pii/S0223523420308059	7m	YFP functional assay with F508del-CFTR CFBE41o- cells	0.07	not provided	-4.8	32	34.6	63.9	17.4	-0.3	27	157.7	-5.9	19.5
Univ. of Genoa: VX-809 thiazole analogs	G-7o		https://www.sciencedirect.com/science/article/abs/pii/S0223523420308059	7o	YFP functional assay with F508del-CFTR CFBE41o- cells	0.25	not provided	-5.1	19.5	32	45.4	0.2	-5.5	6.3	117.8	-6.9	13.5
Univ. of Genoa: VX-809 thiazole analogs	G-7p		https://www.sciencedirect.com/science/article/abs/pii/S0223523420308059	7p	YFP functional assay with F508del-CFTR CFBE41o- cells	0.14	not provided	-5.4	13.8	29.6	52.4	2.4	-4.9	4.2	111.8	-6.9	12.2
Univ. of Genoa: VX-809 thiazole analogs	G-7q		https://www.sciencedirect.com/science/article/abs/pii/S0223523420308059	7q	YFP functional assay with F508del-CFTR CFBE41o- cells	0.1	not provided	-5.8	9.1	29.3	50.9	-1.1	-4.9	10.3	121.4	-7.3	12.8
Univ. of Genoa: VX-809 thiazole analogs	G-7r		https://www.sciencedirect.com/science/article/abs/pii/S0223523420308059	7r	YFP functional assay with F508del-CFTR CFBE41o- cells	0.18	not provided	-5	20.6	29.3	54.4	1.7	-5.4	10.5	126.8	-6.9	10.8
Univ. of Genoa: VX-809 thiazole analogs	G-7s		https://www.sciencedirect.com/science/article/abs/pii/S0223523420308059	7s	YFP functional assay with F508del-CFTR CFBE41o- cells	0.13	not provided	-5	24	32.4	55.9	2.1	-4	11.4	119.6	-6.2	12.9
Univ. of Genoa: VX-809 thiazole analogs	G-7t		https://www.sciencedirect.com/science/article/abs/pii/S0223523420308059	7t	YFP functional assay with F508del-CFTR CFBE41o- cells	0.11	not provided	-4.6	24.7	29.8	45.7	2	-4.5	14.8	138.7	-7.7	12.9
Univ. of Genoa: VX-809 thiazole analogs	G-7u		https://www.sciencedirect.com/science/article/abs/pii/S0223523420308059	7u	YFP functional assay with F508del-CFTR CFBE41o- cells	0.4	not provided	-6.4	-7.1	1	7	-6.6	-7.1	-7.9	41.3	-7.2	-6.4
Univ. of Genoa: VX-809 thiazole analogs	G-7z		https://www.sciencedirect.com/science/article/abs/pii/S0223523420308059	7z	YFP functional assay with F508del-CFTR CFBE41o- cells	0.11	not provided	-5.7	-6.7	3.1	6.4	-6.6	-7.3	-6.5	42	-7.1	-6.4
VX-661	VX-661		10.1056/NEJMoa1709846	VX-661	N/A	N/A	N/A	-6	1.6	17.3	15.2	-5.2	-7.1	-3.1	73.2	-7.5	-3.3
VX-809	VX-809		https://www.pnas.org/doi/10.1073/pnas.1105787108	VX-809	Functional assay (increased CFTR -mediated current) in F508del-HBE FRT cells	0.081 ± 0.019	~4-fold increase in current compared to vehichle treated	-6.1	-5	18.5	16.5	-6	-7.4	-5.9	60.6	-7.2	-2.9
VX-809 Analogs Designed in our Lab: alternative core	cyclohexyl-right		N/A; analogs designed in our lab	N/A	N/A	N/A	N/A	-5.9	-6.9	1.9	8.1	-5.6	-6.6	-7.2	42	-7	-6.6
VX-809 Analogs Designed in our Lab: alternative core	methylenepyridine-right		N/A; analogs designed in our lab	N/A	N/A	N/A	N/A	-6.5	-6.8	-1.5	8.9	-6.5	-7.4	-6.5	39.6	-7	-6.4
VX-809 Analogs Designed in our Lab: phenyl core	phenyl-right		N/A; analogs designed in our lab	N/A	N/A	N/A	N/A	-6.3	9.8	27.1	47.4	-4.1	-6.6	5	105.5	-6.6	-0.8
VX-809 Analogs Designed in our Lab: phenyl core	phenyltriazole-2-right		N/A; analogs designed in our lab	N/A	N/A	N/A	N/A	-6.6	-7	-1.3	4.3	-6.2	-7.1	-7	41.7	-7.2	-6.9
VX-809 Analogs Designed in our lab: pyridine core	2-methoxy-inactive		N/A; analogs designed in our lab	N/A	N/A	N/A	N/A	-6	-0.6	20.2	24.4	-4.7	-6.2	-3.1	64.9	-7.1	-4.9
VX-809 Analogs Designed in our Lab: VX-809 pyridine core	3-alkyne-left		N/A; analogs designed in our lab	N/A	N/A	N/A	N/A	-6.9	-2.3	16.1	22	-6.3	-6.4	-5.3	70.1	-6.9	-4.6
VX-809 Analogs Designed in our Lab: VX-809 pyridine core	3-azide-right		N/A; analogs designed in our lab	N/A	N/A	N/A	N/A	-6.7	2.9	16.2	41.9	-7.3	-6.5	-1.6	91.1	-7.9	-4.2
VX-809 Analogs Designed in our Lab: VX-809 pyridine core	3-methoxy-active		N/A; analogs designed in our lab	N/A	N/A	N/A	N/A	-6.7	-0.5	15.6	25.4	-6	-5.9	-1.6	74	-7.3	-4.5
VX-809 Analogs Designed in our Lab: VX-809 pyridine core	4-alkyne-right		N/A; analogs designed in our lab	N/A	N/A	N/A	N/A	-5.3	4.9	30.5	41.2	-2.9	-6.6	2.2	97.3	-6.7	-1.7
VX-809 Analogs Designed in our Lab: VX-809 pyridine core	4-azide-right		N/A; analogs designed in our lab	N/A	N/A	N/A	N/A	-5.7	7.6	30.8	34.6	-6.1	-6.8	3.7	96.1	-8.3	-2.3
VX-809 Analogs Designed in our Lab: VX-809 pyridine core	phenyltriazole-right		N/A; analogs designed in our lab	N/A	N/A	N/A	N/A	-5.4	13.8	36.5	58.1	1.9	-2.4	14.9	109.2	-6.2	11.6
VX-809 Analogs Designed in our Lab: VX-809 pyridine core	pyridine-right		N/A; analogs designed in our lab	N/A	N/A	N/A	N/A	-5.4	8.2	24.6	45.9	-4.7	-5.8	3.7	106.3	-6.8	7.9
VX-809 Analogs Designed in our Lab:VX-809 pyridine core	3-pyridyl-inactive		N/A; analogs designed in our lab	N/A	N/A	N/A	N/A	-6.6	-4.2	13.7	16	-6.2	-6.5	-3.9	62	-7.2	-3.8
VX-809 Analogs Designed in our Lab:VX-809 pyridine core	4-alkyne-left		N/A; analogs designed in our lab	N/A	N/A	N/A	N/A	-5.8	1.1	19.9	28.5	-6.1	-6.9	-3.8	76.6	-6.6	-0.8
VX-809 Analogs Designed in our Lab:VX-809 pyridine core	methylpyridine-right		N/A; analogs designed in our lab	N/A	N/A	N/A	N/A	-4.9	12.4	27.9	53.9	2	-6.5	8.4	106.5	-6.7	0.3
VX-809 Derivs in Literature: C18/VRT-534	C18-RS (VRT-534)		https://doi.org/10.1016/j.chembiol.2014.02.021	C18 (supporting info shows R,S stereochemistry for C18)	N/A	N/A	N/A	-5.2	-0.8	30.1	41.5	-1.1	-5.8	1.3	79.5	-7.3	0.8
VX-809 Derivs in Literature: C18/VRT-534	C18-SR (VRT-534)		https://doi.org/10.1002/prot.25496	C18 (supporting info shows S,R stereochemistry for C18)	N/A	N/A	N/A	-5	1.5	31.1	43	-3.6	-5	1.3	98.2	-6.8	2.6
VX-809 Derivs in Literature: triazole (amide bioisostere)	triazole-center-difluoro		https://doi.org/10.1002/chem.201805919	11	Functional assay (increased CFTR -mediated current) in F508del-CFTR CFBE41o- cells	0.660 ± 0.287	48.1	-6.1	2.1	17.9	24.9	-4.4	-7.5	-3.1	77.1	-8	0.9
VX-809 Derivs in Literature: triazole (amide bioisostere)	triazole-center-4-methoxy		https://doi.org/10.1002/chem.201805919	20	Functional assay (increased CFTR -mediated current) in F508del-CFTR CFBE41o- cells	inactive	inactive	-5.9	3.2	24.8	35.6	-4.7	-6	3.5	93.1	-7.2	-0.6
VX-809 Derivs in Literature: VX-809 phenyl core	amide-DFB-phenyl		https://doi.org/10.1002/chem.201805919	23	Functional assay (increased CFTR -mediated current) in F508del-CFTR CFBE41o- cells	1.960 ± 0.754	120.1	-6.5	4.5	29.3	36.4	-7	-6.3	0.3	93.4	-7.4	-0.5
VX-809 Derivs in Literature: VX-809 phenyl core	amide-4-methoxy-phenyl		https://doi.org/10.1002/chem.201805919	26	Functional assay (increased CFTR -mediated current) in F508del-CFTR CFBE41o- cells	2.971 ± 0.900	54.1	-6	3.1	21.3	31.1	-6.3	-6.2	-0.9	78.2	-6.9	-3.9
VX-809 Derivs in Literature: VX-809 pyridine core	4-methoxy-active		https://doi.org/10.1002/chem.201805919	33	Functional assay (increased CFTR -mediated current) in F508del-CFTR CFBE41o- cells	0.427 ± 0.514	49.9	-6.7	-0.5	21.3	29.3	-6.7	-6.2	-4	75.8	-6.8	-4.3
VX-809 Derivs in Literature: VX-809 pyridine core	ALK-809		https://doi.org/10.1002/cbic.201500123	ALK-809	Functional assay (increased CFTR -mediated current) in F508del-CFTR HBE cells	"similar to VX-809"	"similar to VX-809"	-5.7	11.6	29.5	46.5	-4.4	-4.5	4.1	104.2	-6.3	6.4
VX-809 Derivs in Literature: VX-809 pyridine core	SUL-809		https://doi.org/10.1002/cbic.201500123	SUL-809	Functional assay (increased CFTR -mediated current) in F508del-CFTR HBE cells	"similar to VX-809"	"similar to VX-809"	-6.1	11	29.3	49.7	-6.6	-5.1	0.5	112.5	-6.9	12
VX-809 isoquinoline core (patent)	VX-DFB-118		https://patents.google.com/patent/WO2009064959A1/en%20US4325121.pdf	1	Functional assay (increased CFTR -mediated current) in F508del-CFTR FRT cells	> 5	25 to 100	-6.9	0.3	22.1	38	-6.2	-6	-4.4	82.7	-7.3	-3
VX-809 isoquinoline core (patent)	VX-DFB-119		https://patents.google.com/patent/WO2009064959A1/en%20US4325121.pdf	2	Functional assay (increased CFTR -mediated current) in F508del-CFTR FRT cells	< 2	> 100	-4.9	23	34.3	53.8	-4	-4	17.2	121.6	-5.7	18.9
VX-809 isoquinoline core (patent)	VX-DFB-120		https://patents.google.com/patent/WO2009064959A1/en%20US4325121.pdf	3	Functional assay (increased CFTR -mediated current) in F508del-CFTR FRT cells	< 2	25 to 100	-6.1	23	39.5	57.5	-2.6	-6.2	10.3	121	-7.4	11.1
VX-809 isoquinoline core (patent)	VX-DFB-121		https://patents.google.com/patent/WO2009064959A1/en%20US4325121.pdf	4	Functional assay (increased CFTR -mediated current) in F508del-CFTR FRT cells	< 2	> 100	-6.3	21.5	41.4	60.2	-2.4	-5.4	9.8	126.5	-7.1	15
VX-809 isoquinoline core (patent)	VX-DFB-122		https://patents.google.com/patent/WO2009064959A1/en%20US4325121.pdf	5	Functional assay (increased CFTR -mediated current) in F508del-CFTR FRT cells	< 2	> 100	-4.5	33.3	38.4	62.8	7	-4.1	19.5	133.9	-6.5	9.1
VX-809 isoquinoline core (patent)	VX-DFB-123		https://patents.google.com/patent/WO2009064959A1/en%20US4325121.pdf	6	Functional assay (increased CFTR -mediated current) in F508del-CFTR FRT cells	< 2	> 100	-6.8	10	31	47.9	-5.8	-6.6	5.8	116.5	-7.6	5
VX-809 isoquinoline core (patent)	VX-DFB-124		https://patents.google.com/patent/WO2009064959A1/en%20US4325121.pdf	7	Functional assay (increased CFTR -mediated current) in F508del-CFTR FRT cells	< 2	> 100	-5.9	16.9	33.7	54.2	1.6	-3.4	18.8	121.7	-6.7	15.9
VX-809 isoquinoline core (patent)	VX-DFB-125		https://patents.google.com/patent/WO2009064959A1/en%20US4325121.pdf	8	Functional assay (increased CFTR -mediated current) in F508del-CFTR FRT cells	< 2	> 100	-5.9	15	37.3	54	-1	-3.6	13.5	122.1	-7	12
VX-809 isoquinoline core (patent)	VX-DFB-126		https://patents.google.com/patent/WO2009064959A1/en%20US4325121.pdf	9	Functional assay (increased CFTR -mediated current) in F508del-CFTR FRT cells	< 2	> 100	-5.9	36.1	51	60.4	3.4	-4.4	16.3	120.6	-7	14.7
VX-809 isoquinoline core (patent)	VX-DFB-127		https://patents.google.com/patent/WO2009064959A1/en%20US4325121.pdf	10	Functional assay (increased CFTR -mediated current) in F508del-CFTR FRT cells	< 2	> 100	-6.3	3.1	20.2	28	-5.8	-7.8	-3.6	89.2	-7.4	-2.6
VX-809 isoquinoline core (patent)	VX-DFB-128		https://patents.google.com/patent/WO2009064959A1/en%20US4325121.pdf	11	Functional assay (increased CFTR -mediated current) in F508del-CFTR FRT cells	< 2	25 to 100	-5.3	15.6	34.8	49.9	-4	-4.5	11.2	125.4	-7.6	13
VX-809 isoquinoline core (patent)	VX-4MeO-129		https://patents.google.com/patent/WO2009064959A1/en%20US4325121.pdf	12	Functional assay (increased CFTR -mediated current) in F508del-CFTR FRT cells	< 2	> 100	-5.3	1.2	25.3	27.9	-4.7	-6.5	-0.2	82.8	-6.9	1.6
VX-809 isoquinoline core (patent)	VX-DFB-130		https://patents.google.com/patent/WO2009064959A1/en%20US4325121.pdf	13	Functional assay (increased CFTR -mediated current) in F508del-CFTR FRT cells	< 2	> 100	-5.9	21.1	36.3	52.7	-5.6	-6	8	127.2	-7.4	10.9
VX-809 isoquinoline core (patent)	VX-4MeO-131		https://patents.google.com/patent/WO2009064959A1/en%20US4325121.pdf	14	Functional assay (increased CFTR -mediated current) in F508del-CFTR FRT cells	< 2	25 to 100	-2.2	45.7	55.7	68.7	16.1	-4	29.3	105.1	-4.8	16.6
VX-809 isoquinoline core (patent)	VX-DFB-132		https://patents.google.com/patent/WO2009064959A1/en%20US4325121.pdf	15	Functional assay (increased CFTR -mediated current) in F508del-CFTR FRT cells	< 2	25 to 100	-6.3	9.8	34.9	52.6	-4.3	-6.2	5.5	109.3	-7.5	7.5
VX-809 isoquinoline core (patent)	VX-DFB-133		https://patents.google.com/patent/WO2009064959A1/en%20US4325121.pdf	16	Functional assay (increased CFTR -mediated current) in F508del-CFTR FRT cells	< 2	> 100	-4.9	21.1	39.7	50.6	-1.2	-3.9	6.8	119.5	-6.6	13.8
VX-809 isoquinoline core (patent)	VX-DFB-134		https://patents.google.com/patent/WO2009064959A1/en%20US4325121.pdf	17	Functional assay (increased CFTR -mediated current) in F508del-CFTR FRT cells	< 2	25 to 100	-6.2	10.7	32.4	49.5	-6.2	-6.4	3.9	121.1	-7.3	8.2
VX-809 isoquinoline core (patent)	VX-4MeO-135		https://patents.google.com/patent/WO2009064959A1/en%20US4325121.pdf	18	Functional assay (increased CFTR -mediated current) in F508del-CFTR FRT cells	< 2	> 100	-5.6	2.2	24.2	37.3	-4.5	-5.9	0.5	89	-7.2	1.1
VX-809 isoquinoline core (patent)	VX-DFB-136		https://patents.google.com/patent/WO2009064959A1/en%20US4325121.pdf	19	Functional assay (increased CFTR -mediated current) in F508del-CFTR FRT cells	< 2	25 to 100	-6.4	5.2	26.2	42.2	-6.3	-5	2.2	98.3	-7.3	-0.5
VX-809 isoquinoline core (patent)	VX-4MeO-137		https://patents.google.com/patent/WO2009064959A1/en%20US4325121.pdf	20	Functional assay (increased CFTR -mediated current) in F508del-CFTR FRT cells	< 2	> 100	-5.6	2.6	24.7	28.2	-5.1	-6.6	-0.2	81.5	-6.9	0.8
VX-809 isoquinoline core (patent)	VX-4MeO-138		https://patents.google.com/patent/WO2009064959A1/en%20US4325121.pdf	21	Functional assay (increased CFTR -mediated current) in F508del-CFTR FRT cells	< 2	25 to 100	-5.4	-3.2	20	12	-5.9	-6.4	-6.1	68.2	-7.3	-3.6
VX-809 isoquinoline core (patent)	VX-DFB-139		https://patents.google.com/patent/WO2009064959A1/en%20US4325121.pdf	22	Functional assay (increased CFTR -mediated current) in F508del-CFTR FRT cells	< 2	> 100	4.7	84.6	60	108.7	44.6	14.3	61	162.2	7.2	52.1
VX-809 isoquinoline core (patent)	VX-4MeO-140		https://patents.google.com/patent/WO2009064959A1/en%20US4325121.pdf	23	Functional assay (increased CFTR -mediated current) in F508del-CFTR FRT cells	< 2	> 100	-5.1	2.8	18.7	31	-4.9	-6.7	2	69.1	-6.2	0
VX-809 isoquinoline core (patent)	VX-DFB-141		https://patents.google.com/patent/WO2009064959A1/en%20US4325121.pdf	24	Functional assay (increased CFTR -mediated current) in F508del-CFTR FRT cells	< 2	25 to 100	-4.8	38.7	53.5	60.6	1.8	-2.5	12	125.6	-5.7	22.9
VX-809 isoquinoline core (patent)	VX-DFB-142		https://patents.google.com/patent/WO2009064959A1/en%20US4325121.pdf	25	Functional assay (increased CFTR -mediated current) in F508del-CFTR FRT cells	< 2	> 100	-5.3	10.7	34.1	50.5	-1.2	-5.1	5.2	115.7	-7.4	7.1
VX-809 isoquinoline core (patent)	VX-DFB-143		https://patents.google.com/patent/WO2009064959A1/en%20US4325121.pdf	26	Functional assay (increased CFTR -mediated current) in F508del-CFTR FRT cells	< 2	25 to 100	-4.5	22.5	43.3	52.1	3.6	-3.9	18.8	118.6	-6.2	21.6
VX-809 isoquinoline core (patent)	VX-DFB-144		https://patents.google.com/patent/WO2009064959A1/en%20US4325121.pdf	27	Functional assay (increased CFTR -mediated current) in F508del-CFTR FRT cells	< 2	> 100	-5.7	3.4	29.3	25.7	-5.3	-6.2	5.1	93.1	-7.4	-1.7
VX-809 isoquinoline core (patent)	VX-DFB-145		https://patents.google.com/patent/WO2009064959A1/en%20US4325121.pdf	28	Functional assay (increased CFTR -mediated current) in F508del-CFTR FRT cells	< 2	25 to 100	-5.8	-0.8	16.6	23	-5.1	-5.9	-6.1	82.6	-7.4	0.8
VX-809 pyridine core (patent)	VX-DFB-1		https://patentimages.storage.googleapis.com/8e/c2/2f/bb0e089bcb26ba/WO2008141119A2.pdf	1	Functional assay (increased CFTR -mediated current) in F508del-CFTR FRT cells	< 2	50 to 100	-6.2	4	26.6	33	-4.1	-6.2	1.7	101.2	-7.7	0.1
VX-809 pyridine core (patent)	VX-4MeO-2		https://patentimages.storage.googleapis.com/8e/c2/2f/bb0e089bcb26ba/WO2008141119A2.pdf	2	Functional assay (increased CFTR -mediated current) in F508del-CFTR FRT cells	< 2	50 to 100	-5.5	-2.8	17.2	17.4	-4.7	-6	-5.3	64.5	-6.6	-2.9
VX-809 pyridine core (patent)	VX-DFB-3		https://patentimages.storage.googleapis.com/8e/c2/2f/bb0e089bcb26ba/WO2008141119A2.pdf	3	Functional assay (increased CFTR -mediated current) in F508del-CFTR FRT cells	< 2	> 100	-6.5	5.7	28	33.4	-5.4	-6.3	1.8	101.6	-7.6	-1.7
VX-809 pyridine core (patent)	VX-DFB-4		https://patentimages.storage.googleapis.com/8e/c2/2f/bb0e089bcb26ba/WO2008141119A2.pdf	4	Functional assay (increased CFTR -mediated current) in F508del-CFTR FRT cells	< 2	50 to 100	-6.5	-5	16.8	23.5	-6.4	-7.3	-6.5	67.5	-7.7	-3
VX-809 pyridine core (patent)	VX-DFB-5		https://patentimages.storage.googleapis.com/8e/c2/2f/bb0e089bcb26ba/WO2008141119A2.pdf	5	Functional assay (increased CFTR -mediated current) in F508del-CFTR FRT cells	< 2	50 to 100	-5.8	6.5	32.8	43.3	-4.6	-7.1	0.3	98.9	-7.7	-0.6
VX-809 pyridine core (patent)	VX-DFB-6		https://patentimages.storage.googleapis.com/8e/c2/2f/bb0e089bcb26ba/WO2008141119A2.pdf	6	Functional assay (increased CFTR -mediated current) in F508del-CFTR FRT cells	< 2	> 100	-5.7	7.6	31	36	-6.3	-5.5	2.7	99.9	-7.5	-0.7
VX-809 pyridine core (patent)	VX-4MeO-7		https://patentimages.storage.googleapis.com/8e/c2/2f/bb0e089bcb26ba/WO2008141119A2.pdf	7	Functional assay (increased CFTR -mediated current) in F508del-CFTR FRT cells	< 2	50 to 100	-6.7	8	25	40.1	-5.6	-6.4	-3.8	105.4	-7.6	-1.3
VX-809 pyridine core (patent)	VX-DFB-8		https://patentimages.storage.googleapis.com/8e/c2/2f/bb0e089bcb26ba/WO2008141119A2.pdf	8	Functional assay (increased CFTR -mediated current) in F508del-CFTR FRT cells	< 2	50 to 100	-6.5	5.1	22.8	44.4	-4.6	-6.4	1.3	104.9	-7.4	5.6
VX-809 pyridine core (patent)	VX-DFB-9		https://patentimages.storage.googleapis.com/8e/c2/2f/bb0e089bcb26ba/WO2008141119A2.pdf	9	Functional assay (increased CFTR -mediated current) in F508del-CFTR FRT cells	< 2	> 100	-6.2	12.3	24.6	20.3	-4.2	-4.5	2.3	125.2	-6.4	0.9
VX-809 pyridine core (patent)	VX-4MeO-10		https://patentimages.storage.googleapis.com/8e/c2/2f/bb0e089bcb26ba/WO2008141119A2.pdf	10	Functional assay (increased CFTR -mediated current) in F508del-CFTR FRT cells	< 2	50 to 100	-3.7	25.2	41.1	66	7.5	-4.6	19.7	118.3	-6	14.9
VX-809 pyridine core (patent)	VX-DFB-11		https://patentimages.storage.googleapis.com/8e/c2/2f/bb0e089bcb26ba/WO2008141119A2.pdf	11	Functional assay (increased CFTR -mediated current) in F508del-CFTR FRT cells	< 2	> 100	-7	6.1	31.8	35.6	-4.4	-5.9	4.1	87.3	-7.3	1.5
VX-809 pyridine core (patent)	VX-DFB-12		https://patentimages.storage.googleapis.com/8e/c2/2f/bb0e089bcb26ba/WO2008141119A2.pdf	12	Functional assay (increased CFTR -mediated current) in F508del-CFTR FRT cells	< 2	50 to 100	-6.2	24.6	38.7	53	-0.2	-5.3	18.6	134.7	-7.5	12.8
VX-809 pyridine core (patent)	VX-DFB-13		https://patentimages.storage.googleapis.com/8e/c2/2f/bb0e089bcb26ba/WO2008141119A2.pdf	13	Functional assay (increased CFTR -mediated current) in F508del-CFTR FRT cells	> 5	50 to 100	-5.6	11.1	35.5	44.6	-1.8	-5.1	8.4	112.9	-7.4	5.1
VX-809 pyridine core (patent)	VX-DFB-14		https://patentimages.storage.googleapis.com/8e/c2/2f/bb0e089bcb26ba/WO2008141119A2.pdf	14	Functional assay (increased CFTR -mediated current) in F508del-CFTR FRT cells	< 2	50 to 100	-4.6	12.4	36.9	46.2	-1.7	-4.4	13	101.5	-7.1	1.7
VX-809 pyridine core (patent)	VX-DFB-15		https://patentimages.storage.googleapis.com/8e/c2/2f/bb0e089bcb26ba/WO2008141119A2.pdf	15	Functional assay (increased CFTR -mediated current) in F508del-CFTR FRT cells	< 2	> 100	-6.6	1	23	27.8	-6.5	-6.9	-2.3	84.6	-7.9	0.5
VX-809 pyridine core (patent)	VX-DFB-16		https://patentimages.storage.googleapis.com/8e/c2/2f/bb0e089bcb26ba/WO2008141119A2.pdf	16	Functional assay (increased CFTR -mediated current) in F508del-CFTR FRT cells	< 2	50 to 100	-6	7.1	27.6	44.5	-5.5	-5.5	0.5	95.4	-7.1	-1.8
VX-809 pyridine core (patent)	VX-DFB-17		https://patentimages.storage.googleapis.com/8e/c2/2f/bb0e089bcb26ba/WO2008141119A2.pdf	17	Functional assay (increased CFTR -mediated current) in F508del-CFTR FRT cells	< 2	> 100	-6.9	0.7	26.2	26.4	-6.2	-6.7	2.2	82.6	-7.4	0.4
VX-809 pyridine core (patent)	VX-DFB-18		https://patentimages.storage.googleapis.com/8e/c2/2f/bb0e089bcb26ba/WO2008141119A2.pdf	18	Functional assay (increased CFTR -mediated current) in F508del-CFTR FRT cells	< 2	> 100	-6.3	6.3	26	41.4	-6.5	-5.9	1.7	94.8	-7.6	5.3
VX-809 pyridine core (patent)	VX-DFB-19		https://patentimages.storage.googleapis.com/8e/c2/2f/bb0e089bcb26ba/WO2008141119A2.pdf	19	Functional assay (increased CFTR -mediated current) in F508del-CFTR FRT cells	< 2	> 100	-5.4	5.6	26.1	39.6	-6.5	-5.8	9.6	92.8	-7	2.7
VX-809 pyridine core (patent)	VX-DFB-20		https://patentimages.storage.googleapis.com/8e/c2/2f/bb0e089bcb26ba/WO2008141119A2.pdf	20	Functional assay (increased CFTR -mediated current) in F508del-CFTR FRT cells	< 2	> 100	-6.1	4.2	21.9	24.3	-5.9	-6.3	4	92.7	-7.5	-2.2
VX-809 pyridine core (patent)	VX-DFB-21		https://patentimages.storage.googleapis.com/8e/c2/2f/bb0e089bcb26ba/WO2008141119A2.pdf	21	Functional assay (increased CFTR -mediated current) in F508del-CFTR FRT cells	< 2	50 to 100	-6.2	7.3	28.4	41.6	-5.2	-5.9	4.2	96.4	-8	2.1
VX-809 pyridine core (patent)	VX-DFB-22		https://patentimages.storage.googleapis.com/8e/c2/2f/bb0e089bcb26ba/WO2008141119A2.pdf	22	Functional assay (increased CFTR -mediated current) in F508del-CFTR FRT cells	< 2	50 to 100	-5.6	4.4	33	37.5	-5.9	-5.7	-0.3	92.4	-7	-2.5
VX-809 pyridine core (patent)	VX-DFB-23		https://patentimages.storage.googleapis.com/8e/c2/2f/bb0e089bcb26ba/WO2008141119A2.pdf	23	Functional assay (increased CFTR -mediated current) in F508del-CFTR FRT cells	2 to 5	50 to 100	-6.6	5.1	22.2	43	-6.5	-6.6	-1	99.2	-7.4	-2.1
VX-809 pyridine core (patent)	VX-DFB-24		https://patentimages.storage.googleapis.com/8e/c2/2f/bb0e089bcb26ba/WO2008141119A2.pdf	24	Functional assay (increased CFTR -mediated current) in F508del-CFTR FRT cells	< 2	> 100	-6.4	1.5	22.4	28.7	-7.3	-7.2	-0.7	81.9	-7.6	-0.5
VX-809 pyridine core (patent)	VX-DFB-25		https://patentimages.storage.googleapis.com/8e/c2/2f/bb0e089bcb26ba/WO2008141119A2.pdf	25	Functional assay (increased CFTR -mediated current) in F508del-CFTR FRT cells	< 2	> 100	-5.9	-1.2	24.6	25	-5.6	-7.5	1.3	86.7	-7.5	-1.7
VX-809 pyridine core (patent)	VX-4MeO-26		https://patentimages.storage.googleapis.com/8e/c2/2f/bb0e089bcb26ba/WO2008141119A2.pdf	26	Functional assay (increased CFTR -mediated current) in F508del-CFTR FRT cells	< 2	50 to 100	-6.2	-1.4	11.3	18.9	-5.8	-6.8	-4.9	68.3	-6.6	-3.1
VX-809 pyridine core (patent)	VX-DFB-27		https://patentimages.storage.googleapis.com/8e/c2/2f/bb0e089bcb26ba/WO2008141119A2.pdf	27	Functional assay (increased CFTR -mediated current) in F508del-CFTR FRT cells	< 2	> 100	-5.3	7.1	25.2	39.5	-5.9	-6	3.8	98.9	-6.9	-2.1
VX-809 pyridine core (patent)	VX-DFB-28		https://patentimages.storage.googleapis.com/8e/c2/2f/bb0e089bcb26ba/WO2008141119A2.pdf	28	Functional assay (increased CFTR -mediated current) in F508del-CFTR FRT cells	< 2	50 to 100	-5.3	5.3	24.8	29.5	-5.5	-5.7	2.6	87.4	-6.8	0.9
VX-809 pyridine core (patent)	VX-DFB-29		https://patentimages.storage.googleapis.com/8e/c2/2f/bb0e089bcb26ba/WO2008141119A2.pdf	29	Functional assay (increased CFTR -mediated current) in F508del-CFTR FRT cells	< 2	> 100	-6.2	1.2	16.3	29.4	-6	-6.4	-3.2	85.5	-7.6	-0.3
VX-809 pyridine core (patent)	VX-DFB-30		https://patentimages.storage.googleapis.com/8e/c2/2f/bb0e089bcb26ba/WO2008141119A2.pdf	30	Functional assay (increased CFTR -mediated current) in F508del-CFTR FRT cells	< 2	50 to 100	-6.2	9.9	35.2	50	-5	-6	8.9	111.7	-6.9	1.9
VX-809 pyridine core (patent)	VX-DFB-31		https://patentimages.storage.googleapis.com/8e/c2/2f/bb0e089bcb26ba/WO2008141119A2.pdf	31	Functional assay (increased CFTR -mediated current) in F508del-CFTR FRT cells	< 2	50 to 100	-6.5	10.6	35	49.8	-7.1	-4.7	8.2	113.7	-6.6	2.3
VX-809 pyridine core (patent)	VX-DFB-32		https://patentimages.storage.googleapis.com/8e/c2/2f/bb0e089bcb26ba/WO2008141119A2.pdf	32	Functional assay (increased CFTR -mediated current) in F508del-CFTR FRT cells	2 to 5	50 to 100	-6.2	6.8	26.8	44.6	-7	-6	5.1	99.2	-7.7	3
VX-809 pyridine core (patent)	VX-DFB-33		https://patentimages.storage.googleapis.com/8e/c2/2f/bb0e089bcb26ba/WO2008141119A2.pdf	33	Functional assay (increased CFTR -mediated current) in F508del-CFTR FRT cells	< 2	> 100	-6.1	0.3	15.1	27	-6.8	-6	-5.3	89.7	-7.1	-0.4
VX-809 pyridine core (patent)	VX-DFB-34		https://patentimages.storage.googleapis.com/8e/c2/2f/bb0e089bcb26ba/WO2008141119A2.pdf	34	Functional assay (increased CFTR -mediated current) in F508del-CFTR FRT cells	2 to 5	50 to 100	-6.1	4.6	30.4	29.5	-5	-5.7	1	94.2	-7.2	-1.3
VX-809 pyridine core (patent)	VX-DFB-35		https://patentimages.storage.googleapis.com/8e/c2/2f/bb0e089bcb26ba/WO2008141119A2.pdf	35	Functional assay (increased CFTR -mediated current) in F508del-CFTR FRT cells	< 2	50 to 100	-5.2	5.4	27.6	37.9	-5.9	-6.8	0.8	91.7	-7.2	2.5
VX-809 pyridine core (patent)	VX-DFB-36		https://patentimages.storage.googleapis.com/8e/c2/2f/bb0e089bcb26ba/WO2008141119A2.pdf	36	Functional assay (increased CFTR -mediated current) in F508del-CFTR FRT cells	< 2	> 100	-5.9	5	19.1	30.3	-4.8	-7	0.9	94.5	-7	-1
VX-809 pyridine core (patent)	VX-DFB-37		https://patentimages.storage.googleapis.com/8e/c2/2f/bb0e089bcb26ba/WO2008141119A2.pdf	37	Functional assay (increased CFTR -mediated current) in F508del-CFTR FRT cells	< 2	> 100	-6.4	3.2	28	25.9	-6.2	-6.7	0.3	92.6	-7.4	-2.6
VX-809 pyridine core (patent)	VX-DFB-38		https://patentimages.storage.googleapis.com/8e/c2/2f/bb0e089bcb26ba/WO2008141119A2.pdf	38	Functional assay (increased CFTR -mediated current) in F508del-CFTR FRT cells	< 2	> 100	-6.8	2	22.8	26.5	-6.3	-6.4	0.5	89	-7.1	0.2
VX-809 pyridine core (patent)	VX-DFB-39		https://patentimages.storage.googleapis.com/8e/c2/2f/bb0e089bcb26ba/WO2008141119A2.pdf	39	Functional assay (increased CFTR -mediated current) in F508del-CFTR FRT cells	< 2	50 to 100	-5.9	3.5	21.2	25.4	-5.6	-6.2	-0.1	87.2	-7.4	-1.4
VX-809 pyridine core (patent)	VX-DFB-40		https://patentimages.storage.googleapis.com/8e/c2/2f/bb0e089bcb26ba/WO2008141119A2.pdf	40	Functional assay (increased CFTR -mediated current) in F508del-CFTR FRT cells	< 2	> 100	-7.6	7	26.9	44.1	-6.2	-6.1	5.7	108.2	-8.3	0.8
VX-809 pyridine core (patent)	VX-DFB-41		https://patentimages.storage.googleapis.com/8e/c2/2f/bb0e089bcb26ba/WO2008141119A2.pdf	41	Functional assay (increased CFTR -mediated current) in F508del-CFTR FRT cells	< 2	> 100	-6.2	7.2	31	39.1	-6.4	-6.6	2.8	96.5	-7.5	-2.1
VX-809 pyridine core (patent)	VX-DFB-42		https://patentimages.storage.googleapis.com/8e/c2/2f/bb0e089bcb26ba/WO2008141119A2.pdf	42	Functional assay (increased CFTR -mediated current) in F508del-CFTR FRT cells	< 2	50 to 100	-6.8	-0.9	14.2	40.6	-6.6	-6.3	-6	78.5	-7.7	0.7
VX-809 pyridine core (patent)	VX-DFB-43		https://patentimages.storage.googleapis.com/8e/c2/2f/bb0e089bcb26ba/WO2008141119A2.pdf	43	Functional assay (increased CFTR -mediated current) in F508del-CFTR FRT cells	< 2	> 100	-6	-0.6	15.4	25.4	-5.8	-6.4	-0.2	82.5	-7.6	-1.7
VX-809 pyridine core (patent)	VX-DFB-44		https://patentimages.storage.googleapis.com/8e/c2/2f/bb0e089bcb26ba/WO2008141119A2.pdf	44	Functional assay (increased CFTR -mediated current) in F508del-CFTR FRT cells	< 2	50 to 100	-5.1	6.6	33.2	40.2	-5.7	-5.2	3.9	95.8	-7.4	-0.1
VX-809 pyridine core (patent)	VX-4MeO-45		https://patentimages.storage.googleapis.com/8e/c2/2f/bb0e089bcb26ba/WO2008141119A2.pdf	45	Functional assay (increased CFTR -mediated current) in F508del-CFTR FRT cells	< 2	> 100	-1.9	23.4	34.7	55	5.2	-3.5	11.8	111.6	-4.7	10
VX-809 pyridine core (patent)	VX-DFB-46		https://patentimages.storage.googleapis.com/8e/c2/2f/bb0e089bcb26ba/WO2008141119A2.pdf	46	Functional assay (increased CFTR -mediated current) in F508del-CFTR FRT cells	< 2	50 to 100	-6.6	0.7	28.8	30.6	-6	-6.4	0.2	83.4	-7.2	0.6
VX-809 pyridine core (patent)	VX-DFB-47		https://patentimages.storage.googleapis.com/8e/c2/2f/bb0e089bcb26ba/WO2008141119A2.pdf	47	Functional assay (increased CFTR -mediated current) in F508del-CFTR FRT cells	< 2	< 50	-6.3	8	28.5	43.4	-5.8	-6.2	7.1	114.6	-7.3	10.7
VX-809 pyridine core (patent)	VX-DFB-48		https://patentimages.storage.googleapis.com/8e/c2/2f/bb0e089bcb26ba/WO2008141119A2.pdf	48	Functional assay (increased CFTR -mediated current) in F508del-CFTR FRT cells	< 2	> 100	-6.8	0.7	15.5	32.8	-7	-6.5	-6	81.3	-7.3	-4.1
VX-809 pyridine core (patent)	VX-BD-49		https://patentimages.storage.googleapis.com/8e/c2/2f/bb0e089bcb26ba/WO2008141119A2.pdf	49	Functional assay (increased CFTR -mediated current) in F508del-CFTR FRT cells	< 2	50 to 100	-5.8	-2.9	19.9	20.6	-6.6	-6.8	-2.2	61.6	-7.1	-4.1
VX-809 pyridine core (patent)	VX-DFB-50		https://patentimages.storage.googleapis.com/8e/c2/2f/bb0e089bcb26ba/WO2008141119A2.pdf	50	Functional assay (increased CFTR -mediated current) in F508del-CFTR FRT cells	< 2	50 to 100	-6.5	3.4	20.7	40.3	-6.1	-5.8	0.9	92.6	-7.3	-1.9
VX-809 pyridine core (patent)	VX-DFB-51		https://patentimages.storage.googleapis.com/8e/c2/2f/bb0e089bcb26ba/WO2008141119A2.pdf	51	Functional assay (increased CFTR -mediated current) in F508del-CFTR FRT cells	< 2	> 100	-5.7	8.7	28	46.3	-6.8	-5.7	6.4	99.8	-6.7	4.8
VX-809 pyridine core (patent)	VX-DFB-52		https://patentimages.storage.googleapis.com/8e/c2/2f/bb0e089bcb26ba/WO2008141119A2.pdf	52	Functional assay (increased CFTR -mediated current) in F508del-CFTR FRT cells	< 2	50 to 100	-6.1	-1.8	25.5	27.3	-6	-6.3	-1.4	82	-7.3	-1.7
VX-809 pyridine core (patent)	VX-DFB-53		https://patentimages.storage.googleapis.com/8e/c2/2f/bb0e089bcb26ba/WO2008141119A2.pdf	53	Functional assay (increased CFTR -mediated current) in F508del-CFTR FRT cells	< 2	> 100	-5.9	4	25.6	23.5	-6	-6.9	0	87.2	-7.4	-2.6
VX-809 pyridine core (patent)	VX-DFB-54		https://patentimages.storage.googleapis.com/8e/c2/2f/bb0e089bcb26ba/WO2008141119A2.pdf	54	Functional assay (increased CFTR -mediated current) in F508del-CFTR FRT cells	< 2	50 to 100	-5.9	3.1	23.1	40.1	-4.1	-6	0.6	86.8	-7.2	3.2
VX-809 pyridine core (patent)	VX-DFB-55		https://patentimages.storage.googleapis.com/8e/c2/2f/bb0e089bcb26ba/WO2008141119A2.pdf	55	Functional assay (increased CFTR -mediated current) in F508del-CFTR FRT cells	< 2	50 to 100	-5.6	9.3	32.1	41	-5.4	-6.6	2.3	102.7	-7.6	4.7
VX-809 pyridine core (patent)	VX-DFB-56		https://patentimages.storage.googleapis.com/8e/c2/2f/bb0e089bcb26ba/WO2008141119A2.pdf	56	Functional assay (increased CFTR -mediated current) in F508del-CFTR FRT cells	< 2	> 100	-5.8	4.3	28.1	40.9	-5.6	-5.7	2.3	93.8	-7.7	-0.2
VX-809 pyridine core (patent)	VX-DFB-57		https://patentimages.storage.googleapis.com/8e/c2/2f/bb0e089bcb26ba/WO2008141119A2.pdf	57	Functional assay (increased CFTR -mediated current) in F508del-CFTR FRT cells	< 2	> 100	-5.7	3.1	20.2	24.2	-5.5	-5.7	-0.4	85.5	-7.1	-1.8
VX-809 pyridine core (patent)	VX-DFB-58		https://patentimages.storage.googleapis.com/8e/c2/2f/bb0e089bcb26ba/WO2008141119A2.pdf	58	Functional assay (increased CFTR -mediated current) in F508del-CFTR FRT cells	< 2	> 100	-5.6	9.5	26	36.1	-5.3	-6.3	3.1	89.4	-7	2.4
VX-809 pyridine core (patent)	VX-1BZF-59		https://patentimages.storage.googleapis.com/8e/c2/2f/bb0e089bcb26ba/WO2008141119A2.pdf	59	Functional assay (increased CFTR -mediated current) in F508del-CFTR FRT cells	2 to 5	50 to 100	-7	-1.6	22.6	16.4	-4.7	-7.1	-0.8	84.5	-7.6	-2.2
VX-809 pyridine core (patent)	VX-BZD-60		https://patentimages.storage.googleapis.com/8e/c2/2f/bb0e089bcb26ba/WO2008141119A2.pdf	60	Functional assay (increased CFTR -mediated current) in F508del-CFTR FRT cells	< 2	50 to 100	-5.6	13.1	35	45.2	-5.3	-5.6	8.8	105.1	-6.7	1.8
VX-809 pyridine core (patent)	VX-4Cl-61		https://patentimages.storage.googleapis.com/8e/c2/2f/bb0e089bcb26ba/WO2008141119A2.pdf	61	Functional assay (increased CFTR -mediated current) in F508del-CFTR FRT cells	< 2	50 to 100	-5.7	3.1	24.1	29.3	-4.6	-6	-0.7	84.3	-6.8	-2.4
VX-809 pyridine core (patent)	VX-3ClMeO-62		https://patentimages.storage.googleapis.com/8e/c2/2f/bb0e089bcb26ba/WO2008141119A2.pdf	62	Functional assay (increased CFTR -mediated current) in F508del-CFTR FRT cells	< 2	50 to 100	-6.3	0.9	20.4	17.4	-5.2	-6.4	-1.5	75.8	-6.9	-3.3
VX-809 pyridine core (patent)	VX-3MeO-63		https://patentimages.storage.googleapis.com/8e/c2/2f/bb0e089bcb26ba/WO2008141119A2.pdf	63	Functional assay (increased CFTR -mediated current) in F508del-CFTR FRT cells	< 2	50 to 100	-5.7	-2.7	17	16	-5.2	-6.5	-5.4	66	-7.2	-4.7
VX-809 pyridine core (patent)	VX-DFB-64		https://patentimages.storage.googleapis.com/8e/c2/2f/bb0e089bcb26ba/WO2008141119A2.pdf	64	Functional assay (increased CFTR -mediated current) in F508del-CFTR FRT cells	< 2	> 100	-6.2	2.6	32.8	41.6	-5.4	-7	0	93.5	-7.8	-0.6
VX-809 pyridine core (patent)	VX-DFB-65		https://patentimages.storage.googleapis.com/8e/c2/2f/bb0e089bcb26ba/WO2008141119A2.pdf	65	Functional assay (increased CFTR -mediated current) in F508del-CFTR FRT cells	< 2	50 to 100	-5.8	5	24.2	40.3	-5.8	-6.2	0.5	87	-7.1	0.7
VX-809 pyridine core (patent)	VX-DFB-66		https://patentimages.storage.googleapis.com/8e/c2/2f/bb0e089bcb26ba/WO2008141119A2.pdf	66	Functional assay (increased CFTR -mediated current) in F508del-CFTR FRT cells	< 2	> 100	-6.5	4.8	27.5	30.6	-6.6	-6.8	-1.4	92.2	-7.3	-2.1
VX-809 pyridine core (patent)	VX-DFB-67		https://patentimages.storage.googleapis.com/8e/c2/2f/bb0e089bcb26ba/WO2008141119A2.pdf	67	Functional assay (increased CFTR -mediated current) in F508del-CFTR FRT cells	< 2	> 100	-5.1	5.6	32.2	44.6	-6.4	-5.5	3.1	102.8	-7.3	-2.2
VX-809 pyridine core (patent)	VX-2BZFI-68		https://patentimages.storage.googleapis.com/8e/c2/2f/bb0e089bcb26ba/WO2008141119A2.pdf	68	Functional assay (increased CFTR -mediated current) in F508del-CFTR FRT cells	< 2	50 to 100	-6.8	-1.8	17.4	23.3	-6.1	-7	-4.4	75	-7.1	-1.4
VX-809 pyridine core (patent)	VX-2BZFI-69		https://patentimages.storage.googleapis.com/8e/c2/2f/bb0e089bcb26ba/WO2008141119A2.pdf	69	Functional assay (increased CFTR -mediated current) in F508del-CFTR FRT cells	< 2	50 to 100	-5.9	2.1	25.1	29.2	-4.9	-6.2	-3.1	89.7	-6.8	-1
VX-809 pyridine core (patent)	VX-2BZFI-70		https://patentimages.storage.googleapis.com/8e/c2/2f/bb0e089bcb26ba/WO2008141119A2.pdf	70	Functional assay (increased CFTR -mediated current) in F508del-CFTR FRT cells	< 2	50 to 100	-6.1	-0.6	17.7	16.6	-6.7	-7	-2.6	69.8	-7.4	-2.7
VX-809 pyridine core (patent)	VX-DFB-71		https://patentimages.storage.googleapis.com/8e/c2/2f/bb0e089bcb26ba/WO2008141119A2.pdf	71	Functional assay (increased CFTR -mediated current) in F508del-CFTR FRT cells	< 2	> 100	-5.9	14.1	39.7	50.9	-4.8	-4.2	12.6	111.7	-6.7	6.7
VX-809 pyridine core (patent)	VX-DFB-72		https://patentimages.storage.googleapis.com/8e/c2/2f/bb0e089bcb26ba/WO2008141119A2.pdf	72	Functional assay (increased CFTR -mediated current) in F508del-CFTR FRT cells	< 2	> 100	-5.7	16.3	37.7	56.4	-1	-3.4	9.4	122.1	-7.3	10.6
VX-809 pyridine core (patent)	VX-DFB-73		https://patentimages.storage.googleapis.com/8e/c2/2f/bb0e089bcb26ba/WO2008141119A2.pdf	73	Functional assay (increased CFTR -mediated current) in F508del-CFTR FRT cells	< 2	50 to 100	-6.2	-1.5	23.9	28.3	-6.3	-6.1	-5	86.1	-7.4	-2.9
VX-809 pyridine core (patent)	VX-DFB-74		https://patentimages.storage.googleapis.com/8e/c2/2f/bb0e089bcb26ba/WO2008141119A2.pdf	74	Functional assay (increased CFTR -mediated current) in F508del-CFTR FRT cells	2 to 5	< 50	-6.3	4	26.2	28.9	-5.8	-6.7	-3.4	100.7	-7.3	3.9
VX-809 pyridine core (patent)	VX-DFB-75		https://patentimages.storage.googleapis.com/8e/c2/2f/bb0e089bcb26ba/WO2008141119A2.pdf	75	Functional assay (increased CFTR -mediated current) in F508del-CFTR FRT cells	< 2	> 100	-3.3	35.6	51.5	88	13.7	3.2	23.8	140.5	-4	27.8
VX-809 pyridine core (patent)	VX-2BZFI-76		https://patentimages.storage.googleapis.com/8e/c2/2f/bb0e089bcb26ba/WO2008141119A2.pdf	76	Functional assay (increased CFTR -mediated current) in F508del-CFTR FRT cells	< 2	50 to 100	-6.8	-2.6	14.2	23.9	-6	-6.3	-6	73.1	-7.1	-3.1
VX-809 pyridine core (patent)	VX-DFB-77		https://patentimages.storage.googleapis.com/8e/c2/2f/bb0e089bcb26ba/WO2008141119A2.pdf	77	Functional assay (increased CFTR -mediated current) in F508del-CFTR FRT cells	< 2	> 100	-5.4	11	35.1	54.5	-1.9	-5.3	4.5	108	-6.7	8.8
VX-809 pyridine core (patent)	VX-2BZFI-78		https://patentimages.storage.googleapis.com/8e/c2/2f/bb0e089bcb26ba/WO2008141119A2.pdf	78	Functional assay (increased CFTR -mediated current) in F508del-CFTR FRT cells	< 2	50 to 100	-5.9	-1	22.9	33	-5.6	-6.4	-6	79.6	-7.3	0.7
VX-809 pyridine core (patent)	VX-DFB-79		https://patentimages.storage.googleapis.com/8e/c2/2f/bb0e089bcb26ba/WO2008141119A2.pdf	79	Functional assay (increased CFTR -mediated current) in F508del-CFTR FRT cells	< 2	> 100	-6.2	-0.3	25.8	33	-6.2	-6.1	-6.3	81.1	-7.7	2.5
VX-809 pyridine core (patent)	VX-2BZFI-80		https://patentimages.storage.googleapis.com/8e/c2/2f/bb0e089bcb26ba/WO2008141119A2.pdf	80	Functional assay (increased CFTR -mediated current) in F508del-CFTR FRT cells	< 2	50 to 100	-6	-5	13	12.2	-5.4	-7.4	-3.7	72.3	-7.7	-3.1
VX-809 pyridine core (patent)	VX-DFB-81		https://patentimages.storage.googleapis.com/8e/c2/2f/bb0e089bcb26ba/WO2008141119A2.pdf	81	Functional assay (increased CFTR -mediated current) in F508del-CFTR FRT cells	< 2	> 100	-7.1	0.2	21.7	28.1	-5.9	-6.2	-4.1	87.4	-7.3	2.8
VX-809 pyridine core (patent)	VX-DFB-82		https://patentimages.storage.googleapis.com/8e/c2/2f/bb0e089bcb26ba/WO2008141119A2.pdf	82	Functional assay (increased CFTR -mediated current) in F508del-CFTR FRT cells	< 2	> 100	-6.1	2.1	15.1	25.3	-5.4	-6.6	-4.7	90.7	-7.7	-1.7
VX-809 pyridine core (patent)	VX-2BZFI-83		https://patentimages.storage.googleapis.com/8e/c2/2f/bb0e089bcb26ba/WO2008141119A2.pdf	83	Functional assay (increased CFTR -mediated current) in F508del-CFTR FRT cells	< 2	50 to 100	-5.5	3.8	24.8	34.8	-5	-5.8	0.7	76.4	-6.6	1.8
VX-809 pyridine core (patent)	VX-2BZFI-84		https://patentimages.storage.googleapis.com/8e/c2/2f/bb0e089bcb26ba/WO2008141119A2.pdf	84	Functional assay (increased CFTR -mediated current) in F508del-CFTR FRT cells	< 2	50 to 100	-6	0.2	18.7	24.2	-5.8	-6.2	-3.1	74.4	-7.2	-1.5
VX-809 pyridine core (patent)	VX-DFB-85		https://patentimages.storage.googleapis.com/8e/c2/2f/bb0e089bcb26ba/WO2008141119A2.pdf	85	Functional assay (increased CFTR -mediated current) in F508del-CFTR FRT cells	< 2	> 100	-5.9	2.2	24.3	36.4	-6.5	-6.7	2.7	90.8	-7.3	0.4
VX-809 pyridine core (patent)	VX-DFB-86		https://patentimages.storage.googleapis.com/8e/c2/2f/bb0e089bcb26ba/WO2008141119A2.pdf	86	Functional assay (increased CFTR -mediated current) in F508del-CFTR FRT cells	< 2	> 100	-5.3	8.1	33.2	37.1	-4.7	-6	5.4	100.9	-7.2	4.1
VX-809 pyridine core (patent)	VX-DFB-87		https://patentimages.storage.googleapis.com/8e/c2/2f/bb0e089bcb26ba/WO2008141119A2.pdf	87	Functional assay (increased CFTR -mediated current) in F508del-CFTR FRT cells	< 2	> 100	-5.3	8.7	33.8	51	-4.4	-5.5	2.5	108.9	-7.8	3.4
VX-809 pyridine core (patent)	VX-DFB-88		https://patentimages.storage.googleapis.com/8e/c2/2f/bb0e089bcb26ba/WO2008141119A2.pdf	88	Functional assay (increased CFTR -mediated current) in F508del-CFTR FRT cells	< 2	> 100	-5.8	1.5	18.9	30	-5.2	-6.2	1.7	91.1	-7.5	-0.3
VX-809 pyridine core (patent)	VX-DFB-89		https://patentimages.storage.googleapis.com/8e/c2/2f/bb0e089bcb26ba/WO2008141119A2.pdf	89	Functional assay (increased CFTR -mediated current) in F508del-CFTR FRT cells	< 2	> 100	-6.7	6	32.3	39.1	-4.7	-6.2	4.3	104.5	-7.3	1.5
VX-809 pyridine core (patent)	VX-DFB-90		https://patentimages.storage.googleapis.com/8e/c2/2f/bb0e089bcb26ba/WO2008141119A2.pdf	90	Functional assay (increased CFTR -mediated current) in F508del-CFTR FRT cells	< 2	> 100	-7	1.7	31	30.5	-5.2	-6.3	-2.8	90.8	-8	0.3
VX-809 pyridine core (patent)	VX-DFB-91		https://patentimages.storage.googleapis.com/8e/c2/2f/bb0e089bcb26ba/WO2008141119A2.pdf	91	Functional assay (increased CFTR -mediated current) in F508del-CFTR FRT cells	< 2	> 100	-5.4	16.9	30.6	49.6	-2	-3.2	12	107.8	-7.3	10.4
VX-809 pyridine core (patent)	VX-DFB-92		https://patentimages.storage.googleapis.com/8e/c2/2f/bb0e089bcb26ba/WO2008141119A2.pdf	92	Functional assay (increased CFTR -mediated current) in F508del-CFTR FRT cells	< 2	50 to 100	-5.5	10.8	35.7	57	-4.4	-5.5	4.9	110.7	-7	10.1
VX-809 pyridine core (patent)	VX-BD-93		https://patentimages.storage.googleapis.com/8e/c2/2f/bb0e089bcb26ba/WO2008141119A2.pdf	93	Functional assay (increased CFTR -mediated current) in F508del-CFTR FRT cells	< 2	> 100	-6.4	1.7	27.4	27.9	-4.8	-6.2	0.1	95.4	-7.1	0.8
VX-809 pyridine core (patent)	VX-BD-94		https://patentimages.storage.googleapis.com/8e/c2/2f/bb0e089bcb26ba/WO2008141119A2.pdf	94	Functional assay (increased CFTR -mediated current) in F508del-CFTR FRT cells	2 to 5	> 100	-5.3	8.3	35.5	47.3	-4.3	-6.1	13.3	107.6	-7.4	9.5
VX-809 pyridine core (patent)	VX-DFB-95		https://patentimages.storage.googleapis.com/8e/c2/2f/bb0e089bcb26ba/WO2008141119A2.pdf	95	Functional assay (increased CFTR -mediated current) in F508del-CFTR FRT cells	< 2	> 100	-5.6	9.7	27.4	48.3	-6.6	-6.2	1.8	109.5	-7.5	10.1
VX-809 pyridine core (patent)	VX-DFB-96		https://patentimages.storage.googleapis.com/8e/c2/2f/bb0e089bcb26ba/WO2008141119A2.pdf	96	Functional assay (increased CFTR -mediated current) in F508del-CFTR FRT cells	< 2	> 100	-5.2	7.2	31.4	41	-6.2	-6.6	-2.4	98.4	-7	-2.1
VX-809 pyridine core (patent)	VX-DFB-97		https://patentimages.storage.googleapis.com/8e/c2/2f/bb0e089bcb26ba/WO2008141119A2.pdf	97	Functional assay (increased CFTR -mediated current) in F508del-CFTR FRT cells	< 2	50 to 100	-6.4	-1.5	20.1	17.6	-6.5	-7.7	-1	80.2	-7.3	-3.2
VX-809 pyridine core (patent)	VX-2BZF-98		https://patentimages.storage.googleapis.com/8e/c2/2f/bb0e089bcb26ba/WO2008141119A2.pdf	98	Functional assay (increased CFTR -mediated current) in F508del-CFTR FRT cells	< 2	50 to 100	-6.6	-0.8	22.2	35.6	-4.3	-5.5	0.1	70.9	-7.2	-0.8
VX-809 pyridine core (patent)	VX-2BZF-99		https://patentimages.storage.googleapis.com/8e/c2/2f/bb0e089bcb26ba/WO2008141119A2.pdf	99	Functional assay (increased CFTR -mediated current) in F508del-CFTR FRT cells	< 2	> 100	-5.4	6.6	23.4	34.7	-4.5	-6.8	4.2	95.4	-6.6	-0.4
VX-809 pyridine core (patent)	VX-2BZFI-100		https://patentimages.storage.googleapis.com/8e/c2/2f/bb0e089bcb26ba/WO2008141119A2.pdf	100	Functional assay (increased CFTR -mediated current) in F508del-CFTR FRT cells	< 2	> 100	-6.1	3.7	22.7	38.2	-4.9	-6.3	2.9	84.6	-7	1.3
VX-809 pyridine core (patent)	VX-2BZFI-101		https://patentimages.storage.googleapis.com/8e/c2/2f/bb0e089bcb26ba/WO2008141119A2.pdf	101	Functional assay (increased CFTR -mediated current) in F508del-CFTR FRT cells	< 2	> 100	-6.7	0.3	21.8	35.9	-5.7	-6.6	0.1	80.5	-7.1	-0.4
VX-809 pyridine core (patent)	VX-2BZFI-102		https://patentimages.storage.googleapis.com/8e/c2/2f/bb0e089bcb26ba/WO2008141119A2.pdf	102	Functional assay (increased CFTR -mediated current) in F508del-CFTR FRT cells	< 2	50 to 100	-6	6.7	23.5	36.1	-6.7	-7	0.8	85.7	-7.6	0.5
VX-809 pyridine core (patent)	VX-DFB-103		https://patentimages.storage.googleapis.com/8e/c2/2f/bb0e089bcb26ba/WO2008141119A2.pdf	103	Functional assay (increased CFTR -mediated current) in F508del-CFTR FRT cells	< 2	> 100	-5.6	3.5	30.6	43.1	-7	-5.7	1.5	100.3	-7.3	4.1
VX-809 pyridine core (patent)	VX-DFB-104		https://patentimages.storage.googleapis.com/8e/c2/2f/bb0e089bcb26ba/WO2008141119A2.pdf	104	Functional assay (increased CFTR -mediated current) in F508del-CFTR FRT cells	< 2	50 to 100	-6.6	1.5	19.3	40.7	-7	-5.8	-3.6	95.1	-7.9	-3
VX-809 pyridine core (patent)	VX-DFB-105		https://patentimages.storage.googleapis.com/8e/c2/2f/bb0e089bcb26ba/WO2008141119A2.pdf	105	Functional assay (increased CFTR -mediated current) in F508del-CFTR FRT cells	< 2	50 to 100	-5.8	2.7	28.8	37.4	-5.9	-7.4	-2.4	93.9	-7.4	0.6
VX-809 pyridine core (patent)	VX-DFB-106		https://patentimages.storage.googleapis.com/8e/c2/2f/bb0e089bcb26ba/WO2008141119A2.pdf	106	Functional assay (increased CFTR -mediated current) in F508del-CFTR FRT cells	< 2	> 100	-5.7	7.6	31.4	46.9	-6	-7	6.3	104.7	-7.5	6
VX-809 pyridine core (patent)	VX-DFB-107		https://patentimages.storage.googleapis.com/8e/c2/2f/bb0e089bcb26ba/WO2008141119A2.pdf	107	Functional assay (increased CFTR -mediated current) in F508del-CFTR FRT cells	< 2	> 100	-5.3	13.8	37	54.8	-5	-5.4	6.4	119.8	-7	8.5
VX-809 pyridine core (patent)	VX-DFB-108		https://patentimages.storage.googleapis.com/8e/c2/2f/bb0e089bcb26ba/WO2008141119A2.pdf	108	Functional assay (increased CFTR -mediated current) in F508del-CFTR FRT cells	< 2	> 100	-5.6	8.1	36.2	43.8	-5.7	-6.6	2.4	108.8	-7.4	1.4
VX-809 pyridine core (patent)	VX-2BZFI-109		https://patentimages.storage.googleapis.com/8e/c2/2f/bb0e089bcb26ba/WO2008141119A2.pdf	109	Functional assay (increased CFTR -mediated current) in F508del-CFTR FRT cells	< 2	50 to 100	-6.1	-0.8	23.1	38.2	-5.1	-6.2	-1.1	78	-7.4	0.4
VX-809 pyridine core (patent)	VX-DFB-110		https://patentimages.storage.googleapis.com/8e/c2/2f/bb0e089bcb26ba/WO2008141119A2.pdf	110	Functional assay (increased CFTR -mediated current) in F508del-CFTR FRT cells	< 2	50 to 100	-6.5	2	24.7	35.4	-5.1	-6.9	0.8	88.7	-7.9	4.6
VX-809 pyridine core (patent)	VX-DFB-111		https://patentimages.storage.googleapis.com/8e/c2/2f/bb0e089bcb26ba/WO2008141119A2.pdf	111	Functional assay (increased CFTR -mediated current) in F508del-CFTR FRT cells	< 2	> 100	-6.5	6.6	30.5	50.9	-7.1	-4.6	10.1	96.5	-7.3	-1
VX-809 pyridine core (patent)	VX-2BZFI-112		https://patentimages.storage.googleapis.com/8e/c2/2f/bb0e089bcb26ba/WO2008141119A2.pdf	112	Functional assay (increased CFTR -mediated current) in F508del-CFTR FRT cells	< 2	50 to 100	-6	2.5	21.5	24.1	-6.9	-6.7	-4.4	74.6	-7.2	-2.4
VX-809 pyridine core (patent)	VX-DFB-113		https://patentimages.storage.googleapis.com/8e/c2/2f/bb0e089bcb26ba/WO2008141119A2.pdf	113	Functional assay (increased CFTR -mediated current) in F508del-CFTR FRT cells	< 2	> 100	-6.8	5.2	25.5	41	-4.9	-7	2	97.9	-7.8	0.8
VX-809 pyridine core (patent)	VX-2BZFI-114		https://patentimages.storage.googleapis.com/8e/c2/2f/bb0e089bcb26ba/WO2008141119A2.pdf	114	Functional assay (increased CFTR -mediated current) in F508del-CFTR FRT cells	< 2	50 to 100	-6.9	-1.5	21.7	25.9	-5.6	-6.6	-3.6	75	-7.6	-2.4
VX-809 pyridine core (patent)	VX-DHI-115		https://patentimages.storage.googleapis.com/8e/c2/2f/bb0e089bcb26ba/WO2008141119A2.pdf	115	Functional assay (increased CFTR -mediated current) in F508del-CFTR FRT cells	< 2	50 to 100	-5.5	0.2	32.2	24.5	-5.2	-5.2	5.6	145.2	-7.5	1.4
VX-809 pyridine core (patent)	VX-DFB-116		https://patentimages.storage.googleapis.com/8e/c2/2f/bb0e089bcb26ba/WO2008141119A2.pdf	116	Functional assay (increased CFTR -mediated current) in F508del-CFTR FRT cells	< 2	> 100	-4.5	26.1	36.2	54.5	1.6	-2.1	13.5	117.1	-6.7	9.5
VX-809 pyridine core (patent)	VX-DFB-117		https://patentimages.storage.googleapis.com/8e/c2/2f/bb0e089bcb26ba/WO2008141119A2.pdf	117	Functional assay (increased CFTR -mediated current) in F508del-CFTR FRT cells	< 2	> 100	-5.6	19.8	35.9	52.7	-3.7	-6.2	6.1	124.8	-7.4	9.7
